# Supplementary material for: Intimal cardiac sarcoma
Source: Eur Heart J Case Rep. 2024 Sep 3;8(9):ytae477. doi: 10.1093/ehjcr/ytae477 (PMC11407278; doi:10.1093/ehjcr/ytae477)
Supplement: ytae477_Supplementary_Data [file ytae477_supplementary_data.zip]

Archive with 1 entries (1 files):
- Image56.mp4
